# Supplementary material for: Current evidence and clinical relevance of drug-microbiota interactions in inflammatory bowel disease
Source: Front Microbiol. 2023 Feb 23;14:1107976. doi: 10.3389/fmicb.2023.1107976 (PMC9996055; doi:10.3389/fmicb.2023.1107976)
Supplement: Supplementary file 1 [file Table_1.XLSX]

## Sheet: Content
Supplementary tables
S1	Effect of the intestinal microbiota on drugs	Literature overview on the effect of the intestinal microbiota or microbial taxa on IBD drugs
S2	Effect of drugs on the intestinal microbiota	Literature overview on IBD drugs that have been reported to impact microbial growth and microbiota composition

## Sheet: S1-Effect microbiota->drugs
Table 1: Literature overview on the effect of the intestinal microbiota or microbial taxa on IBD drugs
Drug name	Involved taxa	Observation/Mechanism	Reference	Type of evidence	PMID
Sulfasalazine	faecal cultures	different drug degradation rates between donors	Sousa et al. 2014	ex vivo	25091594
Mesalazine	bacterial cultures	10/41 strains showed N-acetyltransferase activity	Deloménie et al. 2001	in vitro	11344150
Mesalazine	faecal cultures	time-dependent acetylation of mezalazine	Hogezand et al. 1992	ex vivo	1425876
Budesonide	faecal cultures	complete degradation of 0.0274 mM after 7 hours	Yadav et al. 2013	ex vivo	24055438
Budesonide	Bacteroides eggerthii, Blautia hansenii, Clostridium sp., Bacteroides cellulosilyticus, Bacteroides vulgatus, Collinsella aerofaciens, Clostridium scindens, Parabacteroides johnsonii, Parabacteroides distasonis, Prevotella copri, Odoribacter splanchnius, Bacteroides ovatus, Parabacteroides merdae, Bacteroides coprophilus, Eubacterium biforme, Bacteroides thetaiotaomicron, 4x Bacteroides fragilis	drug degradation after 12 hours	Zimmermann et al. 2019	in vitro	31158845
Prednisone	Clostridium scindens	converts into 11-keto-1,4-androstene-3,17-dione	Ly et al. 2020	in vitro
Prednisone	Clostridium sporogenes, Bacteroides ovatus, Bacteroides fragilis, Bacteroides finegoldii, Bacteroides vulgatus, Bacteroides dorei, Clostridium sp., Bacteroides eggerthii	drug degradation after 12 hours	Zimmermann et al. 2019	in vitro	31158845
Prednisolone	Clostridium scindens	converts into 11β-hydroxy-1,4-androstene-3,17-dione	Ly et al. 2020	in vitro	31870912
Prednisolone	faecal cultures	complete degradation of 0.0274 mM after 150 minutes	Yadav et al. 2013	ex vivo	24055438
Azathioprine	Bacteroides vulgatus ATCC 8482, Escherichia coli K12	contain enzymes comparable to GST	Liu et al. 2017	in silico	28424670
Mercaptopurine	Campylobacter concisus 13826, Bacteroides fragilis ATCC 25285, Bacteroides vulgatus ATCC 8482, Enterococcus faecalis ATCC 19433, Escherichia coli K12	contain enzymes comparable to HPRT, IMPD and GMPS	Liu et al. 2017	in silico	28424670
Mercaptopurine	Bacteroides thetaiotaomicron	converts 6-mercaptopurine into 6-thioguanine nucleotides	Oancea et al. 2016	in vitro	27411368
Mercaptopurine	Escherichia coli DH5α	converts 6-mercaptopurine into 6-thioguanine nucleotides	Movva et al. 2016	in vitro	27444548
Thioguanine	Escherichia coli, Enterococcus fecalis, Bacteroides thetaiotaomicron	converts 6-thioguanine into 6-thioguanine nucleotides	Oancea et al. 2016	in vitro	27411368
Thioguanine	Escherichia coli DH5α	converts 6-thioguanine into 6-thioguanine nucleotides	Movva et al. 2016	in vitro	27444548
Thioguanine	murine intestinal microbiota	convert thioguanine into thioguanine nucleotides; ameliorate experimental colitis	Oancea et al. 2016	mice experiments	27411368
Methotrexate	Lactobacillus casei	rapid uptake of MTX	Shane et al. 1975	in vitro	234963
Methotrexate	Pseudomonas	de-glutamination of MTX-PG by carboxypeptidase glutamate 2 (CPDG2) to 2,4-diamino-N-10-methylpteroic acid (DAMPA)	Letertre et al. 2020; Levy et al. 1967	mice experiments; in vitro	32544340; 6027254
Methotrexate	Escherichia coli	de-glutamination of MTX-PG by p-aminobenzoyl-glutamate hydrolase (PGH)	Larimer et al. 2014	in vitro	27795973
Methotrexate	?	glutamination of MTX via folyl polyglutamate synthase (FPGS)-like enzymes	Nayak et al. 2017 (meeting abstract)		NA
Cyclosporin A		86.7 % remaining after 120 min, t1/2=422.56 min	Wang et al. 2015	ex vivo human fecal culture	26111980
Tacrolimus	Bacteroides cellulosilyticus, Bacteroides finegoldii Bacteroides ovatus, Parabacteroides merdae, Parabacteroides johnsonii, Parabacteroides goldsteinii, Ruminococcaceae sp., Clostridium innocuum, Anaerostipes sp., Dorea formicigenerans, Clostridium clostridioforme, Clostridium hathewayi, Blautia sp., Clostridium aldenense, Clostridium symbiosum, Clostridium citroniae, Coprococcus sp., Clostridium…	Metabolism of tacrolimus into M1	Guo et al. 2019	in vitro	30598508
Tacrolimus	fecal samples	100 mg wet weight/ml fecal cultures metabolized 100 µg/ml tacrolimus into 2.9-12.6 ng/mg M1 after 48 hours	Guo et al. 2019	in vitro/ex vivo	30598508
Infliximab	recombinant IdeS (immunoglobulin-degrading enzyme from Streptococcus pyogenes)	IdeS can cleave infliximab -> decreased binding to complement factor C1q and NK cell receptor FcγRIIIA with decreased NK cell response	Deveuve et al. 2020	in vitro	32117299

## Sheet: S2-Effect of drugs->microbiota
Table 2: Literature overview on IBD drugs that have been reported to impact microbial growth and microbiota composition
Drug name	Population	Study design	MB characterization	Dosage	Involved taxa (and response)	Pathways	Experimental outcome	Reference	PMID
Sulfasalazine	healthy subjects	human ex vivo fecal cultures	proteomics	5.0 mM	Eggerthella lenta ↓, Bacteroides vulgatus ↑, Parabacteroides distasonis ↑		Altered abundances	Li et al. 2020	32160905
Mesalazine	bacterial strains	in vitro	CFU counting	10-200 µg/ml	5 Campylobacter concisus strains ↓, 2 Campylobacter concisus strains ↑, Escherichia coli ↓		growth inhibition or promotion	Liu et al. 2017	28424670
Mesalazine	UC patients	human mucosal biopsies and faecal samples	16s rRNA gene amplicon sequencing	NA	positive association between mesalazine concentration and alpha diversity; associated in mucosal biopsies: Proteobacteria ↓, Firmicutes ↑, Bacteridetes ↑, Clostridia ↑, Bacteridia ↑, Alphaproteobacteria ↓, Bacilli ↓, Betaproteobacteria ↓, Flavobacteria ↓, Clostridiales ↑, Bacteroidales ↑, Bifidobacteriales ↑, Lactobacillales ↑, Rhizobiales ↓, Bacillales ↓, Lachnospiraceae ↑, Ruminococcaceae ↑, Co…		alpha diversity; associations with bacterial taxa abundance	Olaisen et al. 2019	30895635
Mesalazine	IBD patients	human fecal samples	16S rRNA V4 gene sequencing	NA	Erysipelotrichaceae genus cc_115 ↑, Anaerofustis ↑, Oscillospira ↑		Altered abundances	Imhann et al. 2018	27802154
Mesalazine	IBD patients and healthy subjects	human fecal samples	16S rRNA V3-V5 gene sequencing	NA	Shigella ↓, Escherichia ↓, Enterococcus ↑		Altered abundances	Morgan et al. 2012	23013615
Mesalazine	IBD and IBS patients and healthy subjects	human fecal samples	shotgun metagenomic sequencing	NA	microbial richness ↑		Altered microbial richness	Vich Vila et al. 2018	30567928
Mesalazine	paediatric UC patients	human fecal samples	16s rRNA gene amplicon sequencing	NA	Responders: Bifidobacterium ↑, Mogibacteriaceae ↑, Eikenella ↓, Lachnospiraceae ↓, Ruminococcaceae ↓; Non-responders: Bifidobacterium ↑, Mogibacteriaceae ↑, Lachnospiraceae ↓, Ruminococcaceae ↓, Ruminococcus torques ↓, Fusobacterium ↓, Clostridiales ↓		Altered microbial abundance	Schirmer et al. 2018	30308161
Mesalazine	UC patients	human mucosal biopsies	ITS1-2 gene amplicon sequencing	NA	abundance: Ascomycota ↑, Zygomycota ↓, Wickerhamomyces ↑, Scytalidium ↓, Fusarium ↓, Sporobolomyces ↓, Paecilomyces ↓, Morchella ↓, Mortierella ↓; presence: Chaetothyriales ↑, Chaetomium ↑, Latorua ↑, Aureobasidium ↑, Cryptococcus ↑, Bipolaris ↓		Altered fungal abundance and presence	Jun et al. 2020	31750918
Mesalazine	UC patients	human fecal samples	16s rRNA gene amplicon sequencing	1 g	Bacteroidetes ↓, Proteobacteria ↓, Fusobacteria ↓, Shigella ↓, Faecalibacterium prausnitzii ↑		Altered bacterial abundance	Wang et al. 2021	33835051
Mesalazine	IBS-D patients	human fecal samples	16s rRNA V4 gene amplicon sequencing	3 g p.o.	Firmicutes ↑, Bacteroidetes ↓ (both not statistially significant); microbial abundance ↓		Microbiota abundance	Andrews et al. 2011	21671966
Budesonide	bacterial strains	in vitro	OD measurement	20 µM			no growth inhibition	Maier et al. 2018	29555994
Budesonide	microscopic colitis patients	human fecal samples	16S rRNA V3-V4 and 18S V9 gene amplicon sequencing	NA	Faecalibacterium ↓, Ruminococcaceae ge ↑, Ruminococcus 2 ↑		increased alpha diversity; altered relative abundances; no alterations in eukaryotic microbes	Krogsgaard et al. 2019	31009268
Prednisone	IBD dogs	animal mucosal biopsies	FISH	1 mg/kg q12h for 3 weeks, then 0.5-0.75 mg/kg q12 h for 3-5 weeks	all mucosal compartments: Bifidobacterium spp. ↑, Streptococci ↑; adherent mucus: Bifidobacterium spp. ↑ , Faecalibacterum spp. ↑, Streptococcus spp. ↑		Altered microbial abundances	Atherly et al. 2019	31887117
Prednisolone	healthy dogs	animal fecal samples	16S rRNA V4 gene amplicon sequencing	1.0 mg/kg p.o.			no alterations in alpha and beta diversity indices or taxon abundances	Igarashi et al. 2014	25229475
Prednisolone	C57BL/6J mice	animal fecal samples	16S rRNA V1-V3 gene amplicon sequencing	10 mg/kg p.o.	Firmicutes ↑, Bacteroidetes ↓, Clostridium sensu stricto ↓		alterated relative abundances, increased weighted UniFrac distance	Tourret et al. 2017	27681266
Prednisolone	bacterial strains	in vitro	OD measurement	20 µM			no growth inhibition	Maier et al. 2018	29555994
Methylprednisolone	healthy subjects	human ex vivo fecal cultures	proteomics	641 µM	Bifidobacterium longum ↓		Decreased abundance	Li et al. 2020	32160905
Corticosteroids	paediatric UC patients	human fecal samples	16s rRNA gene amplicon sequencing	NA	Lachnospiraceae ↓, Bacteroides ↓, Fusobacterium ↓, Streptococcus ↓, Clostridium ↓, Streptococcus ↑, Clostridiaceae ↑, Lactococcus ↑, Lactobacillus zeae ↑, Bifidobacterium ↑; Responders only: Coprococcus ↓, Dialister ↓, Clostridiales ↓, Actinomyces ↑, Rothia mucilaginosa ↓, Streptophyta ↓, Lactobacillus ↑, Mogibacterium ↑; Non-responders: Ruminococcus torques ↓, Ruminococcaceae ↓, Parabacteroides …		Altered microbial abundance	Schirmer et al. 2018	30308161
Azathioprine	UC and undertermined colitis patients	human mucosal biopsies	FISH	NA	higher concentration of mucosal bacteria 10.9*1010 vs 15*107		Different bacterial concentrations	Swidsinski et al. 2007	17206639
Azathioprine	healthy subjects	human ex vivo fecal cultures	proteomics	2.7 mM	Eggerthella lenta ↓, Parabacteroides distasonis ↑		Altered abundances	Li et al. 2020	32160905
Azathioprine	bacterial strains	in vitro	OD measurement	20 µM	Blautia obeum (NT5069), Clostridium difficile (NT5083), Collinsella aerofaciens (NT5073), Coprococcus comes (NT5048), Eggerthella lenta (NT5024), Prevotella corpi (NT5019), Veillonella parvula (NT5017)		growth inhibition	Maier et al. 2018	29555994
Azathioprine	bacterial strains	in vitro	CFU counting	10-200 µg/ml	11 Campylobacter concisus strains ↓, Escherichia coli ↓, Bacteroides fragilis ↓, Bacteroides vulgatus ↓		growth inhibition	Liu et al. 2017	28424670
Mercaptopurine	bacterial strains	in vitro	OD measurement	20 µM	Clostridium difficile (NT5083), Collinsella aerofaciens (NT5073), Coprococcus comes (NT5048), Prevotella corpi (NT5019)		growth inhibition	Maier et al. 2018	29555994
Mercaptopurine	healthy subjects	human ex vivo fecal cultures	proteomics	4.4 mM	Collinsella aerofaciens ↓, Prevotella copri ↓, Eggerthella lenta ↓		Decreased abundance	Li et al. 2020	32160905
Mercaptopurine	bacterial strains	in vitro	CFU counting	10-200 µg/ml	11 Campylobacter concisus strains ↓, Bacteroides fragilis ↓, Bacteroides vulgatus ↓		growth inhibition	Liu et al. 2017	28424670
Thioguanine	C57Bl/6 wild type mice	animal		0.5 mg/kg	altered community structure; Bacteroidetes ↓, Firmicutes ↑, Erysipelotrichaceae ↑		altered community structure and abundances	Oancea et al. 2017	27411368
Thioguanine	bacterial strains	in vitro	OD measurement	0.25 µM	Escherichia coli K-12 ↓, Salmonella typhimurium LT2 ↓		growth inhibition	Wensing et al. 2014	24374865
Thiopurines	IBD patients	human fecal samples	16S rRNA V4 gene sequencing	NA	Enterococcaceae ↑		Altered abundances	Imhann et al. 2018	27802154
Thiopurines	IBD patients	human faecal samples	16S rRNA V1-V3 gene sequencing	NA			Lower alpha diversity	Wills et al. 2014	24608638
Methotrexate	IBD patients	human fecal samples	16S rRNA V4 gene sequencing	NA	Atopobium ↑		Altered abundances	Imhann et al. 2018	27802154
Methotrexate	healthy subjects	human ex vivo fecal cultures	proteomics	330 µM	Bacteroides uniformis ↓, Collinsella aerofaciens ↓, Prevotella copri ↓, Bifidobacterium longum ↑		altered abundances	Li et al. 2020	32160905
Methotrexate	Rheumathoid arthritis	human fecal samples	metagenomic shotgun sequencing & MGWAS	NA	Veillonella sp. ↑, Holdemania filiformis ↑, Bacteroides sp. ↑	alterations of KEGG modules compared to HC	differences in metagenomic linkage groups between RA patients and HC	Zhang et al. 2015 Nat Med	26214836
Methotrexate	Rheumathoid arthritis	human fecal samples	16S rRNA V4 gene sequencing	NA	Bacteroides ↓		Decreased relative abundance in MTX responders compared to MTX non-responders	Nayak et al. 2019 (pre-print)	NA
Methotrexate	Rheumatoid arthritis	human ex vivo fecal cultures	OD measurement	100 µg/ml MTX			growth inhibition -> increased time to mid-exponential growth	Nayak et al. 2019 (pre-print)	NA
Methotrexate	bacterial strains	in vitro	OD measurement	20 µM	Streptococcus salivarius (NT5038); Streptococcus parasanguinis (NT5072); Veillonella parvula (NT5017); Ruminococcus gnavus (NT5046); Roseburia hominis (NT5079); Lactobacillus paracasei (NT5042); Eubacterium rectale (NT5009); Clostridium ramosum (NT5006); Clostridium perfringens (NT5032); Clostridium bolteae (NT5026); Bacteroides vulgatus (NT5001); Bacteroides uniformis (NT5002)		growth inhibition	Maier et al. 2018	29555994
Methotrexate	bacterial strains	in vitro		0.5-64 µg/ml	Mycobacterium avium tuberculosis (ATCC 19698), M. avium tuberculosis ("Dominic"), M. avium avium (ATCC 25291), M. avium avium ("101")		Dose-dependent growth inhibition by 6-mercaptopurine and methotrexate	Greenstein et al. 2007	17252054
Methotrexate	gnotobiotic mice	animal	16S rRNA V4 gene sequencing	1 mg/kg	20 ribosomal sequence variants (RVS); no difference in per os vs intraperitoneal MTX administration		altered abundance	Nayak et al. 2019 (pre-print)	NA
Methotrexate	Balb/c mice	animal	16S rRNA V4 gene sequencing	1 mg/kg i.p.	alpha diversity ↓; Bacteroidales ↓, Ruminococcaceae ↓, Lachnospiraceae↑; B. fragilis ↓, B. thetaiotaomicron↓, B. uniformis↓		decreased alpha diversity, altered abundances	Zhou et al. 2018	30049384
Methotrexate	Sprague-Dawley rats	animal	16S rRNA V1, V2 gene sequencing	10 mg/kg i.p.	alpha diversity ↓; Firmicutes ↑; Bacteroidetes ↓		decreased alpha diversity, altered abundances	Letertre et al. 2020	32544340
Sulfamethoxazole	C57BL/6, IL-10−/− and IL-10eGFP mice	in vitro/animal			altered E.coli metabolism	inhibition of E. coli folate pathway and production of so-called colipterin antioxidants	amelioration of DSS-induced murine experimental colitis in a IL-10-dependent manner	Park et al. 2020	32719505
Cyclosporin A	bacterial strains	in vitro	OD measurement	20 µM	Bifidobacterium longum (NT5028), Blautia obeum (NT5069), Clostridium perfringens (NT5032), Roseburia hominis (NT5079), Veillonella parvula (NT5017)		growth inhibition	Maier et al. 2018	29555994
Cyclosporin A	bacterial strains	in vitro	CFU counting	0.75 mg/ml	Bacteroides distasonis ↓		1-log growth reduction	O'Reilly et al. 2020	31958048
Cyclosporin A	liver transplanted Brown Norway rats (recipient) from Lewis rats (donors)	animal	16S rRNA gene-targeted qRT-PCR	2 mg/kg intragastrically 2dd	Faecalibacterium prausnitzii ↓, Clostridium cluster XIV ↓, Clostridium cluster I ↓, Enterobacteriaceae ↓		decreased relative abundance	Jia et al. 2019	31020543
Tacrolimus	C57BL/6J mice	animal	16S rRNA V1-V3 gene sequencing	5 mg/kg p.o.			destabilizing effect on the microbiota	Tourret et al. 2017	27681266
Tacrolimus	C57BL/6J mice	animal	16S rRNA gene sequencing	1 mg/kg i.p.	Firmicutes ↑, Bacteroides ↓		altered relative abundance	Toral et al. 2018	29851248
Tacrolimus	liver transplanted Brown Norway rats (recipient) from Lewis rats (donors)	animal	16S rRNA V3 gene DGGE profiling	0.1, 0.5, 1.0 mg/kg s.c.	nine taxa (including Bacteroides species) ↓, four taxa of Bifidobacterium ↑		altered relative abundances of taxa comparing 0.5 mg/kg treated rats with untreated (rejection) rats	Jiang et al. 2018	30228781
Tacrolimus	C57BL/6 mice	animal	16S rRNA gene sequencing and PICRUSt analysis	10 mg/kg p.o.	Allobaculum ↑, Bacteroides ↑, Lactobacillus ↑, Ruminococcus ↓, Rikenella ↓, Ruminococcaceae ↓, Oscillospira ↓	sulfur relay system ↑, methane metabolism ↓, glyoxylate/dicarboxylate metabolism ↑, fructose/mannose metabolism ↑, C5-branched dibasic aid metabolism ↓, butanoate metabolism ↓, ketone body synthesis ↑, linolenic-/ alpha linolenic-/arachidonic acid metabolism ↑, drug metabolism ↓, NOD like receptor signaling pathway ↑, phosphotransderase system ↑	altered relative abundance of taxa, altered beta-diversity; altered microbial metabolic function	Zhang et al. 2018	29316256
Tacrolimus	C57BL/6 mice	animal	16S rRNA gene sequencing	10 mg/kg p.o.	Alistipes ↑, Allobaculum ↑, Bacteroides ↑, NK4A136 ↓, UCG-014 ↓, Akkermansia ↓; butyrate ↓, isovaleric acid ↓		altered relative abundance of taxa; altered Bray-Curtis dissimilarity; reduced SCFAs	Jiao et al. 2020	32243709
Tacrolimus	C57BL/6 mice	animal	16S rRNA V3-V4 gene sequencing	2 mg/kg i.p.	Verrucomicrobia ↓		altered relative abundance of phylum; increased alpha diversity	Han et al. 2019	31054103
Tacrolimus	Sprague Dawley rats	animal	16S rRNA V4 gene and metagenomic sequencing	2 mg/kg i.p.	Roseburia ↓, Oscillospira ↓, Mollicutes ↓, Rothia↓, Micrococcaceae ↓, Actinomycetales ↓, Staphylococcus ↓	amino acid biosynthesis ↓, fatty acid and lipid biosynthesis ↓, purine nucleotide biosynthesis ↓, sugar degradation ↓, terpenoids biosynthesis ↓, cofactors, prosthetic groups, electron carriers biosynthesis ↑	altered relative abundances in bacterial taxa and metabolic pathways	Bhat et al. 2017	28860611
Tacrolimus	Heart transplantation cohort	human fecal samples	16S rRNA V3-V4 gene sequencing	median 0.1 mg/kg	Anaerostipes ↑, Blautia ↑, Lachnospiraceae ↑, Romboutsia ↑, Roseburia ↑, Subdoligranulum ↑, Tyzzerella_4 ↑		higher alpha diversity in high dose, alterations in relative abundance of taxa	Jennings et al. 2020	32469966
Tacrolimus	M. sympodialis culture	in vitro	visual inspection	0.01-0.2 mM	Malassezia sympodialis		growth inhibition	Guo et al. 2019	30598508
Infliximab	IBD patients	human fecal samples	16S rRNA V4 gene sequencing	5 mg/kg i.v.	Rubrobacter ↑; depletion of: Zoogloea,Tepidiphilus, Proteiniphilum, Pedobacter, Morganella, Lysobacter, Caldibacillu; Infliximab reponders: Bergeyella↑, Eubacterium_hallii_group ↑, Eubacterium_eligens_group ↑, Escherichia ↑, Shigella ↑, Butyricicoccus ↑; Infliximab non-responders: Anaerostipes ↓		altered relative abundances or prevalence of bacterial taxa	Dovrolis et al. 2020	32244928
Infliximab	paediactric IBD patients, healthy controls	human fecal samples	16S rRNA V3-V4 gene sequencing; PICRUSt	5 mg/kg i.v.	Actinomyces↓, Alistipes ↑, Bifidobacterium ↑, Bilophila ↑, Blautia ↑, Coprococcus ↑, Enterococcus ↓, Faecalibacterium ↑, Klebsiella ↓, Odoribacter ↑, Roseburia ↑, Streptococcus ↓, Sutterella ↑, Turicibacter ↑, Veillonella ↓	some bacterial metabolic capacities were downregulated in pre-infliximab samples compared to healthy, which were comparable to healthy samples in CD samples obtained during infliximab therapy	altered relative abundances; microbial α-diversity ↑, shift towards "healthy" beta diversity	Wang et al. 2018	29194468
Infliximab	paediactric IBD patients, healthy controls	human fecal samples	16S rRNA V3-V4 gene sequencing	5 mg/kg i.v.	Actinomycetales ↓		altered relative abundance; microbial α-diversity ↑, different microbial β-diversities	Kowalska-Duplaga et al. 2020	32143438
Infliximab	C57BL/6 mice	murine fecal samples	qPCR	5 mg/kg i.v.	DSS+infliximab day 5: Faecalibacterium prausnitzii ↑, Bacteroides ↑, Clostridiaceae ↑, Enterococcaceae ↑; no DSS + infliximab day 5: Clostridiaceae ↓		altered relative abundances	Petito et al. 2019	30948910
Infliximab	IBD patients	human fecal samples	16S rRNA V3-V4 gene sequencing	NA	Bacteroidetes ↑, Firmicutes ↑, Proteobacteria ↓, Clostridiales ↑, Enterobacteriales ↓, Lachnospiraceae ↑, Fusobacterium sp. ↓, Enterobacter ↓, Escherichia-Shigella ↓, Blautia ↑, Lachnospira sp. ↑, Roseburia ↑; Infliximab responders: Lachnospiraceae ↑, Blautia ↑		altered relative abundances; microbial α-diversity ↑	Zhuang et al. 2020	33026078
Infliximab	UC patients	human fecal samples	16S rRNA V3-V9 gene sequencing	NA	responders: Faecalibacterium prausnitzii ↑		higher and increasing abundance	Magnusson et al. 2016	26896085
Infliximab	IBD patients	human faecal samples	16S rRNA V3-V4 gene and ITS sequencing	NA	at some time points: non-responders vs responders: Rikenellaceae ↓, Acidaminococcaceae ↓, Alcaligenaceae ↑, Clostridiaceae ↑, Enterobacteriaceae ↑, Lachnospiraceae ↑, Pasteurellaceae ↑, Peptostreptococcaceae ↑, Pseudomonadeceae ↑, Ruminococcaceae ↓, Verrumicrobiaceae ↓; baseline: non-responders vs responders: Clostridia ↓, Ruminococcaceae ↓, Peptostreptococcaceae ↑, Ruminococcaceae ↓, Enterobacte…		altered relative abundances; differences in bacterial diversity between responders and non-responders; higher abundances of SCFA-producing bacteria in responders at baseline	Ventin-Holmberg et al. 2021	33300552
Infliximab or adalimumab	IBD patients with Spondylarthritis	human faecal samples	16S rRNA V3-V4 gene	NA	Lachnospiraceae ↑, Coprococcus ↑		altered relative abundances	Ditto et al. 2021	34489323
anti-TNF	IBD patients	mucosal biopsies	16S rRNA V5-V6 gene sequencing	NA	CD patients: Bifidobacterium ↑, Collinsella ↑, Lachnospira ↑, Lachnospiraceae ↑, Roseburia ↑, Eggerthella ↑, Phascolarctobacterium ↓			Yilmaz et al. 2019	30664783
Tofacitinib	DBA1/J mice with collagen-induced arthritis	animal	16S sequencing	20 mg/kg i.p.			differences between groups based on beta diversity	Hablot et al. 2020	32997419
